# Supplementary material for: Perception of the Food Environment and Food Security Levels of Residents of the City of Rio de Janeiro
Source: Int J Environ Res Public Health. 2025 Apr 18;22(4):642. doi: 10.3390/ijerph22040642 (PMC12026548; doi:10.3390/ijerph22040642)
Supplement: Supplementary file 1 [file ijerph-22-00642-s001.zip]

Archive with 1 entries (1 files):
- ijerph-3558057-supplementary.pdf
